# Supplementary material for: Preparation and Properties of Chitosan Complexes Consisting of Artemisia argyi Volatile Oil Nanoemulsion
Source: Molecules. 2025 Jan 27;30(3):585. doi: 10.3390/molecules30030585 (PMC11820023; doi:10.3390/molecules30030585)
Supplement: Supplementary file 1 [file molecules-30-00585-s001.zip]

Archive with 1 entries (1 files):
- molecules-3429592-supplementary.pdf
